# Supplementary material for: Acute and long-term effects of antibiotics commonly used in laboratory animal medicine on the fecal microbiota
Source: Vet Res. 2020 Sep 14;51:116. doi: 10.1186/s13567-020-00839-0 (PMC7489021; doi:10.1186/s13567-020-00839-0)
Supplement: Supplementary file 6 — Additional file 6. OTUs found to differ between baseline and later timepoints in C57BL/6NHsd mice following exposure to TMS PO. Phylum, family, and best taxonomic resolution (Taxonomy) are provided, along with the FDR-adjusted p value, and the relative abundance of that taxa relative to baseline immediately post-treatment (post) and four weeks post-treatment (4w). [file 13567_2020_839_MOESM6_ESM.xlsx]

## Sheet: Sheet1
	Supplementary Table 1. OTUs found to differ between baseline and later timepoints in C57BL/6NHsd mice following exposure to TMS PO. Phylum, family, and best taxonomic resolution (Taxonomy) are provided, along with the FDR-adjusted p value, and the relative abundance of that taxa relative to baseline immediately post-treatment (post) and four weeks post-treatment (4w).
	Phylum	Family	Taxonomy	adj'd p	Post	4w
	Bacteroidetes	Porphyromonadaceae	Odoribacter	0.0048779	↓
	Bacteroidetes	Porphyromonadaceae	Porphyromonadaceae	0.02748	↓
	Firmicutes	Family XIII	Eubacterium nodatum group 1	0.033249	↓	↓
	Firmicutes	Lactobacillaceae	Lactobacillales 1	0.015064	↑	↑
	Firmicutes	Lactobacillaceae	Lactobacillus 1	0.015064	↑	↑
	Firmicutes	vadinBB60 group	Clostridiales vadinBB60 group 3	0.046403	↓
	Proteobacteria	Sutterellaceae	Parasutterella	0.0093988	↓
