# Supplementary material for: Acute and long-term effects of antibiotics commonly used in laboratory animal medicine on the fecal microbiota
Source: Vet Res. 2020 Sep 14;51:116. doi: 10.1186/s13567-020-00839-0 (PMC7489021; doi:10.1186/s13567-020-00839-0)
Supplement: Supplementary file 7 — Additional file 7. OTUs found to differ between baseline and later timepoints in C57BL/6NHsd mice following exposure to enrofloxacin PO. Phylum, family, and best taxonomic resolution (Taxonomy) are provided, along with the FDR-adjusted p value, and the relative abundance of that taxa relative to baseline immediately post-treatment (post) and four weeks post-treatment (4w). [file 13567_2020_839_MOESM7_ESM.xlsx]

## Sheet: Sheet1
	Supplementary Table 2. OTUs found to differ between baseline and later timepoints in C57BL/6NHsd mice following exposure to enrofloxacin PO. Phylum, family, and best taxonomic resolution (Taxonomy) are provided, along with the FDR-adjusted p value, and the relative abundance of that taxa relative to baseline immediately post-treatment (post) and four weeks post-treatment (4w).
	Phylum	Family	Taxonomy	adj'd p	Post	4w
	Actinobacteria	Bifidobacteriaceae	Bifidobacterium	5.2728e-06	↓	↓
	Actinobacteria	Coriobacteriaceae	Coriobacteriaceae UCG-002	0.010312	↓	↓
	Bacteroidetes	Bacteroidaceae	Bacteroides 1	1.4231e-06	↓	↓
	Bacteroidetes	Bacteroidaceae	Bacteroides 2	4.1131e-05	↓	↓
	Bacteroidetes	BS11 group	Bacteroidales BS11 gut group	0.010312	↓	↓
	Bacteroidetes	Flavobacteriaceae	Flavobacteriaceae	1.4231e-06	↓	↓
	Bacteroidetes	Odoribacteraceae	Butyricimonas	5.2728e-06	↓	↓
	Bacteroidetes	Porphyromonadaceae	Odoribacter	0.00013414	↓	↓
	Bacteroidetes	Porphyromonadaceae	Parabacteroides	1.4231e-06	↓	↓
	Bacteroidetes	Porphyromonadaceae	Porphyromonadaceae	3.8147e-06	↓	↓
	Bacteroidetes	Prevotellaceae	Prevotella 9a	0.0003243	↓	↓
	Bacteroidetes	Prevotellaceae	Prevotellaceae NK3B31 group	0.030334	↓	↓
	Bacteroidetes	Prevotellaceae	Prevotellaceae UCG-001	0.0080991	↓	↓
	Bacteroidetes	Rikenellaceae	Alistipes 1	1.4231e-06	↓	↓
	Bacteroidetes	Rikenellaceae	Alistipes 2	1.3189e-05	↓	↓
	Bacteroidetes	Rikenellaceae	Rikenella	1.4231e-06	↓	↓
	Bacteroidetes	Rikenellaceae	Rikenellaceae RC9 gut group 1	1.2699e-05	↓	↓
	Bacteroidetes	Rikenellaceae	Rikenellaceae RC9 gut group 2	1.4231e-06	↓	↓
	Cyanobacteria	Gastranaerophilales	Gastranaerophilales	2.7667e-06	↓	↓
	Firmicutes	Bacillaceae	Bacillus subtilis	0.010312	↓	↓
	Firmicutes	Caldicoprobacteraceae	Caldicoprobacter	7.3833e-05	↓	↓
	Firmicutes	Christensenellaceae	Christensenellaceae 1	2.1313e-05	↓	↓
	Firmicutes	Christensenellaceae	Christensenellaceae 2	1.4231e-06	↓	↓
	Firmicutes	Christensenellaceae	Christensenellaceae 3	0.0064185	↓	↓
	Firmicutes	Christensenellaceae	Christensenellaceae 4	0.0034496	↓	↓
	Firmicutes	Christensenellaceae	Christensenellaceae R-7 group	1.1915e-05	↓	↓
	Firmicutes	Christensenellaceae	Christensenellaceae R-7 group.1	7.3833e-05	↓	↓
	Firmicutes	Defluviitaleaceae	Defluviitaleaceae UCG-011 a	0.014162	↓	↓
	Firmicutes	Defluviitaleaceae	Defluviitaleaceae UCG-011 b	0.030334	↓	↓
	Firmicutes	Enterococcaceae	Enterococcus 2	0.0052753		↓
	Firmicutes	Erysipelotrichaceae	Candidatus Stoquefichus	0.030334	↓	↓
	Firmicutes	Erysipelotrichaceae	Erysipelatoclostridium 2	7.3833e-05	↓	↓
	Firmicutes	Erysipelotrichaceae	Erysipelotrichaceae 1	2.9051e-05	↓	↓
	Firmicutes	Erysipelotrichaceae	Erysipelotrichaceae 2	1.4231e-06	↓	↓
	Firmicutes	Erysipelotrichaceae	Faecalibaculum	0.0006573	↓
	Firmicutes	Erysipelotrichaceae	Turicibacter	0.0020344	↓
	Firmicutes	Eubacteriaceae	Anaerovorax	0.0010834	↓	↓
	Firmicutes	Family XIII	Eubacterium nodatum group 1	7.3833e-05	↓	↓
	Firmicutes	Family XIII	Family XIII AD3011 group 1	2.8944e-06	↓	↓
	Firmicutes	Family XIII	Family XIII AD3011 group 2	1.4231e-06	↓	↓
	Firmicutes	Family XIII	Family XIII UCG-001	0.037329	↓	↓
	Firmicutes	Gracilibacteraceae	Gracilibacter	0.005066	↓	↓
	Firmicutes	Lachnospiraceae	Anaerostipes 1 a	0.030334	↓	↓
	Firmicutes	Lachnospiraceae	Blautia 2	5.2728e-06	↓	↓
	Firmicutes	Lachnospiraceae	Coprococcus 1 a	0.00020708	↑
	Firmicutes	Lachnospiraceae	Coprococcus 1 b	0.0077543	↑
	Firmicutes	Lachnospiraceae	Coprococcus 2 a	0.0024285	↓
	Firmicutes	Lachnospiraceae	Eubacterium fissicatena group	0.030334	↓	↓
	Firmicutes	Lachnospiraceae	Eubacterium ruminantium group	0.0010834	↓	↓
	Firmicutes	Lachnospiraceae	Eubacterium xylanophilum group 1	0.033545	↓	↓
	Firmicutes	Lachnospiraceae	Lachnospiraceae 3	0.0012468	↓
	Firmicutes	Lachnospiraceae	Lachnospiraceae NK4A136 group 1	0.00042761	↑	↑
	Firmicutes	Lachnospiraceae	Lachnospiraceae UCG-006	0.00020708	↑
	Firmicutes	Lachnospiraceae	Lachnospiraceae UCG-008	0.0023933	↓	↓
	Firmicutes	Lachnospiraceae	Lachnospiraceae UCG-010	2.1313e-05	↓	↓
	Firmicutes	Lachnospiraceae	Marvinbryantia	0.012077	↑
	Firmicutes	Lachnospiraceae	Roseburia 1	0.0052753	↑
	Firmicutes	Lachnospiraceae	Roseburia 3	0.041402	↑
	Firmicutes	Lachnospiraceae	Tyzzerella 1	0.013368	↓
	Firmicutes	Lactobacillaceae	Lactobacillales 1	0.0023933	↓
	Firmicutes	Lactobacillaceae	Lactobacillus 1	0.0052698	↑	↑
	Firmicutes	Peptococcaceae	Peptoclostridium 2	0.030334	↓	↓
	Firmicutes	Peptococcaceae	Peptococcaceae 2	0.00014569	↓	↓
	Firmicutes	Peptococcaceae	Peptococcus	0.0034496	↓
	Firmicutes	Ruminococcaceae	Butyricicoccus 1	5.1262e-05	↓
	Firmicutes	Ruminococcaceae	Eubacterium coprostanoligenes group 2	0.00039115	↑	↑
	Firmicutes	Ruminococcaceae	Faecalibacterium	0.030334	↓	↓
	Firmicutes	Ruminococcaceae	Intestinimonas 1	0.0049464	↓
	Firmicutes	Ruminococcaceae	Ruminiclostridium 1 b	0.043179		↑
	Firmicutes	Ruminococcaceae	Ruminiclostridium 5 a	0.010214	↑
	Firmicutes	Ruminococcaceae	Ruminiclostridium 6 a	0.016308	↑
	Firmicutes	Ruminococcaceae	Ruminococcaceae 5	0.021616	↓	↓
	Firmicutes	Ruminococcaceae	Ruminococcaceae NK4A214 group 2	0.0025859	↓	↓
	Firmicutes	Ruminococcaceae	Ruminococcaceae UCG-002	0.010312	↓	↓
	Firmicutes	Ruminococcaceae	Ruminococcaceae UCG-005 a	0.0073496	↓
	Firmicutes	Ruminococcaceae	Ruminococcaceae UCG-010 a	0.024596	↓
	Firmicutes	Ruminococcaceae	Ruminococcaceae UCG-010 c	0.010312	↓
	Firmicutes	Ruminococcaceae	Ruminococcaceae UCG-014 a	0.012842	↓	↓
	Firmicutes	Ruminococcaceae	Ruminococcaceae UCG-014 b	0.0034496	↓
	Firmicutes	Ruminococcaceae	Ruminococcaceae UCG-014 c	0.010312	↓
	Firmicutes	Ruminococcaceae	Ruminococcaceae UCG-014 e	0.017998	↓
	Firmicutes	Ruminococcaceae	Ruminococcus 2	0.0034496	↓	↓
	Firmicutes	Ruminococcaceae	Subdoligranulum	0.0034496	↓	↓
	Firmicutes	Staphylococcaceae	Staphylococcus	0.0010834	↓	↓
	Firmicutes	vadinBB60 group	Clostridiales vadinBB60 group 1	1.4231e-06	↓	↓
	Firmicutes	vadinBB60 group	Clostridiales vadinBB60 group 3	2.9051e-05	↓	↓
	Firmicutes	vadinBB60 group	Clostridiales vadinBB60 group 4	7.3833e-05	↓	↓
	Proteobacteria	Desulfovibrionaceae	Desulfovibrio 1	0.0034496	↓	↓
	Proteobacteria	Enterobacteriaceae	Enterobacteriaceae	2.1313e-05	↓	↓
	Proteobacteria	Enterobacteriaceae	Escherichia-Shigella	7.3833e-05	↓	↓
	Proteobacteria	Pseudomonadaceae	Pseudomonas aeruginosa	7.3833e-05	↓	↓
	Proteobacteria	Rhodospirillaceae	Rhodospirillaceae 1	2.8944e-06	↓	↓
	Proteobacteria	Rhodospirillaceae	Rhodospirillaceae 2	0.0034496	↓	↓
	Proteobacteria	Sutterellaceae	Parasutterella	2.1313e-05	↓	↓
	Saccharibacteria	unknown	Candidatus Saccharimonas	0.00065861	↓	↓
	Tenericutes	Anaeroplasmataceae	Anaeroplasma 1	0.0015589	↓	↓
	Tenericutes	Mollicutes	Mollicutes RF9 a	4.3711e-05	↓	↓
	Tenericutes	Mollicutes	Mollicutes RF9 b	0.0002115	↓	↓
	Tenericutes	Mollicutes	Mollicutes RF9 c	0.00029393	↓	↓
	Verrucomicrobia	Verrucomicrobiaceae	Akkermansia	0.00024909	↓
