# Supplementary material for: Acute and long-term effects of antibiotics commonly used in laboratory animal medicine on the fecal microbiota
Source: Vet Res. 2020 Sep 14;51:116. doi: 10.1186/s13567-020-00839-0 (PMC7489021; doi:10.1186/s13567-020-00839-0)
Supplement: Supplementary file 8 — Additional file 8. OTUs found to differ between baseline and later timepoints in C57BL/6NHsd mice following exposure to enrofloxacin IP. Phylum, family, and best taxonomic resolution (Taxonomy) are provided, along with the FDR-adjusted p value, and the relative abundance of that taxa relative to baseline immediately post-treatment (post) and four weeks post-treatment (4w). [file 13567_2020_839_MOESM8_ESM.xlsx]

## Sheet: Sheet1
	Supplementary Table 3. OTUs found to differ between baseline and later timepoints in C57BL/6NHsd mice following exposure to enrofloxacin IP. Phylum, family, and best taxonomic resolution (Taxonomy) are provided, along with the FDR-adjusted p value, and the relative abundance of that taxa relative to baseline immediately post-treatment (post) and four weeks post-treatment (4w).
	Phylum	Family	Taxonomy	adj'd p	Post	4w
	Actinobacteria	Bifidobacteriaceae	Bifidobacterium	0.012969	↓	↓
	Actinobacteria	Coriobacteriaceae	Coriobacteriaceae 1	0.034349	↓
	Actinobacteria	Coriobacteriaceae	Coriobacteriaceae UCG-002	0.0013912	↓	↓
	Actinobacteria	Coriobacteriaceae	Enterorhabdus	0.00053425		↑
	Actinobacteria	Coriobacteriaceae	Parvibacter	0.0051426	↑
	Bacteroidetes	Bacteroidaceae	Bacteroides 2	0.0061844	↓
	Bacteroidetes	Flavobacteriaceae	Flavobacteriaceae	1.373e-05	↓	↓
	Bacteroidetes	Porphyromonadaceae	Odoribacter	0.00037071	↓
	Bacteroidetes	Porphyromonadaceae	Parabacteroides	7.5601e-05	↓
	Bacteroidetes	Porphyromonadaceae	Porphyromonadaceae	0.00047744	↓
	Bacteroidetes	Prevotellaceae	Prevotellaceae UCG-001	7.5601e-05	↓
	Bacteroidetes	Rikenellaceae	Alistipes 1	4.7957e-05	↓
	Bacteroidetes	Rikenellaceae	Alistipes 2	6.0035e-05	↓
	Bacteroidetes	Rikenellaceae	Rikenella	1.9835e-05	↓	↓
	Bacteroidetes	Rikenellaceae	Rikenellaceae RC9 gut group 1	1.9835e-05	↓	↓
	Bacteroidetes	Rikenellaceae	Rikenellaceae RC9 gut group 2	1.9835e-05	↓	↓
	Cyanobacteria	Gastranaerophilales	Gastranaerophilales	6.0035e-05	↓
	Firmicutes	Caldicoprobacteraceae	Caldicoprobacter	0.00044572	↓
	Firmicutes	Christensenellaceae	Christensenellaceae 1	0.002748	↓
	Firmicutes	Christensenellaceae	Christensenellaceae 2	6.0035e-05	↓
	Firmicutes	Christensenellaceae	Christensenellaceae 3	0.00060846	↓
	Firmicutes	Christensenellaceae	Christensenellaceae R-7 group	0.00028373	↓
	Firmicutes	Christensenellaceae	Christensenellaceae R-7 group.1	0.00074278	↓
	Firmicutes	Defluviitaleaceae	Defluviitaleaceae UCG-011 a	0.00028373	↓
	Firmicutes	Enterococcaceae	Enterococcus 2	0.018114	↑	↑
	Firmicutes	Erysipelotrichaceae	Erysipelatoclostridium 2	0.00072272	↓
	Firmicutes	Erysipelotrichaceae	Erysipelotrichaceae 1	0.0015583	↓	↓
	Firmicutes	Erysipelotrichaceae	Erysipelotrichaceae 2	9.1603e-05	↓	↓
	Firmicutes	Erysipelotrichaceae	Erysipelotrichaceae 3	0.001513	↓	↑
	Firmicutes	Erysipelotrichaceae	Faecalibaculum	6.9565e-05	↓
	Firmicutes	Family XIII	Eubacterium nodatum group 1	0.043222	↓	↓
	Firmicutes	Family XIII	Eubacterium nodatum group 2	0.00044572	↓
	Firmicutes	Family XIII	Family XIII AD3011 group 1	6.2132e-05	↓
	Firmicutes	Family XIII	Family XIII AD3011 group 2	0.0016016	↓
	Firmicutes	Family XIII	Family XIII UCG-001	6.2132e-05	↓
	Firmicutes	Gracilibacteraceae	Gracilibacter	0.0052267	↓	↓
	Firmicutes	Lachnospiraceae	Anaerostipes 1 a	0.049449	↓
	Firmicutes	Lachnospiraceae	Anaerostipes 2 b	0.018436	↓
	Firmicutes	Lachnospiraceae	Blautia 2	6.2132e-05	↓
	Firmicutes	Lachnospiraceae	Coprococcus 2 a	0.0053056	↓	↓
	Firmicutes	Lachnospiraceae	Eubacterium xylanophilum group 1	0.010175		↑
	Firmicutes	Lachnospiraceae	Lachnospiraceae UCG-009	0.0022433		↓
	Firmicutes	Lactobacillaceae	Lactobacillales 1	0.0021456	↑	↑
	Firmicutes	Peptococcaceae	Peptococcaceae 1	0.0084486		↓
	Firmicutes	Peptococcaceae	Peptococcaceae 2	6.2132e-05	↓
	Firmicutes	Peptococcaceae	Peptococcus	0.00053425	↓
	Firmicutes	Ruminococcaceae	Butyricicoccus 1	0.029035	↓
	Firmicutes	Ruminococcaceae	Eubacterium coprostanoligenes group 2	0.016863	↑
	Firmicutes	Ruminococcaceae	Ruminiclostridium 1 a	0.011617	↓	↓
	Firmicutes	Ruminococcaceae	Ruminiclostridium 6 a	0.034349	↑
	Firmicutes	Ruminococcaceae	Ruminococcaceae 3	0.033383	↓	↓
	Firmicutes	Ruminococcaceae	Ruminococcaceae NK4A214 group 2	0.0007283	↓
	Firmicutes	Ruminococcaceae	Ruminococcaceae UCG-005 a	0.0040462		↑
	Firmicutes	Ruminococcaceae	Ruminococcaceae UCG-010 a	0.041195	↓	↓
	Firmicutes	Ruminococcaceae	Ruminococcaceae UCG-014 b	0.020137	↓	↓
	Firmicutes	Ruminococcaceae	Subdoligranulum	0.043222	↓	↓
	Firmicutes	vadinBB60 group	Clostridiales vadinBB60 group 1	8.131e-05	↓
	Firmicutes	vadinBB60 group	Clostridiales vadinBB60 group 3	0.00080685	↓
	Proteobacteria	Desulfovibrionaceae	Desulfovibrio 1	0.033168	↓	↓
	Proteobacteria	Desulfovibrionaceae	Desulfovibrio 3	6.2132e-05	↓
	Proteobacteria	Rhodospirillaceae	Rhodospirillaceae 1	4.7957e-05	↓
	Proteobacteria	Rhodospirillaceae	Rhodospirillaceae 2	0.00044572	↓	↓
	Proteobacteria	Sutterellaceae	Parasutterella	1.9835e-05	↓	↓
	Tenericutes	Anaeroplasmataceae	Anaeroplasma 1	0.00062841	↓
	Tenericutes	Mollicutes	Mollicutes RF9 a	0.0082976	↓	↓
	Tenericutes	Mollicutes	Mollicutes RF9 c	0.00027727	↓	↓
