# Supplementary material for: Acute and long-term effects of antibiotics commonly used in laboratory animal medicine on the fecal microbiota
Source: Vet Res. 2020 Sep 14;51:116. doi: 10.1186/s13567-020-00839-0 (PMC7489021; doi:10.1186/s13567-020-00839-0)
Supplement: Supplementary file 9 — Additional file 9. OTUs found to differ between baseline and later timepoints in C57BL/6NHsd mice following exposure to topical TAB. Phylum, family, and best taxonomic resolution (Taxonomy) are provided, along with the FDR-adjusted p value, and the relative abundance of that taxa relative to baseline immediately post-treatment (post) and four weeks post-treatment (4w). [file 13567_2020_839_MOESM9_ESM.xlsx]

## Sheet: Sheet1
	Supplementary Table 4. OTUs found to differ between baseline and later timepoints in C57BL/6NHsd mice following exposure to topical TAB. Phylum, family, and best taxonomic resolution (Taxonomy) are provided, along with the FDR-adjusted p value, and the relative abundance of that taxa relative to baseline immediately post-treatment (post) and four weeks post-treatment (4w).
	Phylum	Family	Taxonomy	adj'd p	Post	4w
	Actinobacteria	Bifidobacteriaceae	Bifidobacterium	0.0019223	↓	↓
	Actinobacteria	Coriobacteriaceae	Coriobacteriaceae 1	0.038272	↓
	Actinobacteria	Coriobacteriaceae	Enterorhabdus	0.010619	↓
	Actinobacteria	Coriobacteriaceae	Parvibacter	0.00095564	↑
	Actinobacteria	Coriobacteriaceae	Senegalimassilia	0.0036401	↓	↓
	Bacteroidetes	Bacteroidaceae	Bacteroides 1	1.4676e-05	↑
	Bacteroidetes	Bacteroidaceae	Bacteroides 2	6.3538e-05	↑	↑
	Bacteroidetes	BS11 group	Bacteroidales BS11 gut group	0.00018813	↓	↓
	Bacteroidetes	Flavobacteriaceae	Flavobacteriaceae	0.02083	↓	↓
	Bacteroidetes	Muribaculaceae	Muribaculaceae 1	6.3538e-05	↓
	Bacteroidetes	Muribaculaceae	Muribaculaceae 4	8.897e-05	↓
	Bacteroidetes	Odoribacteraceae	Butyricimonas	1.4676e-05	↓	↓
	Bacteroidetes	Porphyromonadaceae	Odoribacter	0.0010339	↓	↓
	Bacteroidetes	Porphyromonadaceae	Parabacteroides	0.00013515	↑	↑
	Bacteroidetes	Porphyromonadaceae	Porphyromonadaceae	0.001024	↓	↓
	Bacteroidetes	Prevotellaceae	Prevotella 9a	6.3538e-05	↓	↓
	Bacteroidetes	Prevotellaceae	Prevotellaceae NK3B31 group	0.021509	↓	↓
	Bacteroidetes	Prevotellaceae	Prevotellaceae UCG-001	5.6775e-05	↓
	Bacteroidetes	Rikenellaceae	Alistipes 1	0.00090893	↑
	Bacteroidetes	Rikenellaceae	Alistipes 2	1.6947e-05	↓	↑
	Bacteroidetes	Rikenellaceae	Rikenella	0.023046	↓
	Bacteroidetes	Rikenellaceae	Rikenellaceae RC9 gut group 2	0.028473	↓	↓
	Cyanobacteria	Gastranaerophilales	Gastranaerophilales	6.3467e-05	↑	↑
	Deferribacteres	Deferribacteraceae	Mucispirillum	0.0011725	↓
	Firmicutes	Bacillaceae	Bacillus	0.0019223	↑
	Firmicutes	Bacillaceae	Bacillus subtilis	0.0019223	↓	↓
	Firmicutes	Caldicoprobacteraceae	Caldicoprobacter	0.00018813	↓	↓
	Firmicutes	Christensenellaceae	Christensenellaceae 1	2.9559e-05	↑
	Firmicutes	Christensenellaceae	Christensenellaceae 2	0.00012715	↓
	Firmicutes	Christensenellaceae	Christensenellaceae 4	0.00026488	↑
	Firmicutes	Christensenellaceae	Christensenellaceae R-7 group	0.00032937	↑
	Firmicutes	Defluviitaleaceae	Defluviitaleaceae UCG-011 a	6.3538e-05	↓	↓
	Firmicutes	Erysipelotrichaceae	Anaerorhabdus furcosa group	0.042987	↑
	Firmicutes	Erysipelotrichaceae	Candidatus Stoquefichus	0.0066171	↓	↓
	Firmicutes	Erysipelotrichaceae	Erysipelatoclostridium 1	2.9559e-05	↓	↓
	Firmicutes	Erysipelotrichaceae	Erysipelatoclostridium 2	0.0010767	↑
	Firmicutes	Erysipelotrichaceae	Erysipelotrichaceae 1	0.0016665	↓	↓
	Firmicutes	Erysipelotrichaceae	Erysipelotrichaceae 2	7.528e-05	↑	↑
	Firmicutes	Erysipelotrichaceae	Erysipelotrichaceae 3	0.00020182	↑
	Firmicutes	Erysipelotrichaceae	Faecalibaculum	0.0019223	↑
	Firmicutes	Erysipelotrichaceae	Turicibacter	2.9559e-05		↑
	Firmicutes	Eubacteriaceae	Anaerofustis	0.000602		↑
	Firmicutes	Family XIII	Eubacterium nodatum group 2	4.0994e-05	↑	↑
	Firmicutes	Family XIII	Family XIII UCG-001	1.3981e-05	↓	↓
	Firmicutes	Lachnospiraceae	Acetatifactor	7.3666e-05	↓	↓
	Firmicutes	Lachnospiraceae	Acetitomaculum	0.00020055	↓
	Firmicutes	Lachnospiraceae	Anaerostipes 1 a	0.021509	↓	↓
	Firmicutes	Lachnospiraceae	Anaerostipes 2 b	0.00035952	↓
	Firmicutes	Lachnospiraceae	Blautia 2	6.9279e-05	↑	↑
	Firmicutes	Lachnospiraceae	Coprococcus 1 a	5.0375e-05	↓
	Firmicutes	Lachnospiraceae	Coprococcus 2 a	0.000602	↓	↓
	Firmicutes	Lachnospiraceae	Coprococcus 2 b	0.000602		↑
	Firmicutes	Lachnospiraceae	Coprococcus 3	0.000602	↓	↓
	Firmicutes	Lachnospiraceae	Eisenbergiella 1	1.4676e-05	↓	↓
	Firmicutes	Lachnospiraceae	Eisenbergiella 2	2.5801e-05	↓	↓
	Firmicutes	Lachnospiraceae	Eubacterium oxidoreducens group	0.00018039	↓	↓
	Firmicutes	Lachnospiraceae	Eubacterium rectale group	8.894e-05	↓
	Firmicutes	Lachnospiraceae	Eubacterium ventriosum group	0.021509	↓	↓
	Firmicutes	Lachnospiraceae	Eubacterium xylanophilum group 1	0.0029573	↓
	Firmicutes	Lachnospiraceae	Eubacterium xylanophilum group 2	0.027881	↑	↑
	Firmicutes	Lachnospiraceae	Lachnoclostridium 2	5.0375e-05	↓
	Firmicutes	Lachnospiraceae	Lachnospiraceae 1	0.0018978	↓
	Firmicutes	Lachnospiraceae	Lachnospiraceae 2	4.7414e-05	↓
	Firmicutes	Lachnospiraceae	Lachnospiraceae 3	0.033625	↓
	Firmicutes	Lachnospiraceae	Lachnospiraceae 5	7.7421e-05	↓
	Firmicutes	Lachnospiraceae	Lachnospiraceae 6	0.021509	↓	↓
	Firmicutes	Lachnospiraceae	Lachnospiraceae FCS020 group	0.0061362	↑	↑
	Firmicutes	Lachnospiraceae	Lachnospiraceae NK4A136 group 3	0.0040921	↓
	Firmicutes	Lachnospiraceae	Lachnospiraceae NK4A136 group 4	0.0023432	↓
	Firmicutes	Lachnospiraceae	Lachnospiraceae NK4A136 group 5	0.00035952	↓
	Firmicutes	Lachnospiraceae	Lachnospiraceae NK4B4 group 2	0.00012483	↓
	Firmicutes	Lachnospiraceae	Lachnospiraceae UCG-001 a	0.00029939	↓
	Firmicutes	Lachnospiraceae	Lachnospiraceae UCG-001 b	5.0375e-05	↓
	Firmicutes	Lachnospiraceae	Lachnospiraceae UCG-004	0.0018406	↓
	Firmicutes	Lachnospiraceae	Lachnospiraceae UCG-006	2.9559e-05	↓
	Firmicutes	Lachnospiraceae	Lachnospiraceae UCG-008	0.00020708	↓
	Firmicutes	Lachnospiraceae	Lachnospiraceae UCG-009	4.9876e-05	↓	↓
	Firmicutes	Lachnospiraceae	Lachnospiraceae UCG-010	0.00018813	↓	↓
	Firmicutes	Lachnospiraceae	Marvinbryantia	0.0014729	↓
	Firmicutes	Lachnospiraceae	Moryella	0.029882	↓	↓
	Firmicutes	Lachnospiraceae	Roseburia 1	6.3538e-05	↓	↓
	Firmicutes	Lachnospiraceae	Roseburia 3	0.000602	↓
	Firmicutes	Lachnospiraceae	Tyzzerella 1	6.3538e-05	↓	↓
	Firmicutes	Lachnospiraceae	Tyzzerella 3	4.7205e-05	↓
	Firmicutes	Lactobacillaceae	Lactobacillales 1	0.001781	↓
	Firmicutes	Lactobacillaceae	Lactobacillus 1	2.9559e-05	↓
	Firmicutes	Lactobacillaceae	Lactobacillus 2	0.00032157	↓
	Firmicutes	Listeriaceae	Listeria	0.0019223	↓	↓
	Firmicutes	Peptococcaceae	Peptococcaceae 1	0.00016441	↓
	Firmicutes	Peptococcaceae	Peptococcaceae 2	0.022489		↑
	Firmicutes	Peptococcaceae	Peptococcus	0.00019849	↓
	Firmicutes	Ruminococcaceae	Anaerotruncus 1	0.00035952	↓	↓
	Firmicutes	Ruminococcaceae	Anaerotruncus 2	0.00018039	↓
	Firmicutes	Ruminococcaceae	Butyricicoccus 1	4.7205e-05	↓	↓
	Firmicutes	Ruminococcaceae	Butyricicoccus 2	0.00015258	↓
	Firmicutes	Ruminococcaceae	Candidatus Soleaferrea 1	0.0047091		↑
	Firmicutes	Ruminococcaceae	Eubacterium coprostanoligenes group 2	0.0010767	↓
	Firmicutes	Ruminococcaceae	Hydrogenoanaerobacterium 2	0.000602	↓	↓
	Firmicutes	Ruminococcaceae	Intestinimonas 2	0.00033456	↓
	Firmicutes	Ruminococcaceae	Oscillibacter	0.00042905	↓
	Firmicutes	Ruminococcaceae	Oscillospira	2.9559e-05	↓	↓
	Firmicutes	Ruminococcaceae	Ruminiclostridium 1 a	0.011588	↓	↓
	Firmicutes	Ruminococcaceae	Ruminiclostridium 5 a	0.00014154	↓
	Firmicutes	Ruminococcaceae	Ruminiclostridium 5 b	0.0018456	↓
	Firmicutes	Ruminococcaceae	Ruminiclostridium 6 a	1.9035e-05	↓	↑
	Firmicutes	Ruminococcaceae	Ruminiclostridium 6 b	0.044447	↓
	Firmicutes	Ruminococcaceae	Ruminiclostridium 9	0.0017979	↓
	Firmicutes	Ruminococcaceae	Ruminiclostridium a	5.2018e-05	↓
	Firmicutes	Ruminococcaceae	Ruminiclostridium b	0.00040577	↓
	Firmicutes	Ruminococcaceae	Ruminococcaceae 2	0.0077596	↓
	Firmicutes	Ruminococcaceae	Ruminococcaceae 3	0.0040921	↓
	Firmicutes	Ruminococcaceae	Ruminococcaceae 4	7.8061e-05	↓
	Firmicutes	Ruminococcaceae	Ruminococcaceae NK4A214 group 1	0.00032786	↓
	Firmicutes	Ruminococcaceae	Ruminococcaceae NK4A214 group 2	0.029882		↑
	Firmicutes	Ruminococcaceae	Ruminococcaceae UCG-003	0.00015311	↓
	Firmicutes	Ruminococcaceae	Ruminococcaceae UCG-009	8.897e-05	↓
	Firmicutes	Ruminococcaceae	Ruminococcaceae UCG-010 c	0.00070663	↓
	Firmicutes	Ruminococcaceae	Ruminococcaceae UCG-011	6.3538e-05	↓	↓
	Firmicutes	Ruminococcaceae	Ruminococcaceae UCG-013 a	0.00035952	↓	↓
	Firmicutes	Ruminococcaceae	Ruminococcaceae UCG-013 b	0.00035952	↓	↓
	Firmicutes	Ruminococcaceae	Ruminococcaceae UCG-014 a	3.2905e-05	↓	↓
	Firmicutes	Ruminococcaceae	Ruminococcaceae UCG-014 b	4.5814e-05	↓	↓
	Firmicutes	Ruminococcaceae	Ruminococcaceae UCG-014 c	1.4676e-05	↓	↓
	Firmicutes	Ruminococcaceae	Ruminococcaceae UCG-014 e	0.00018813	↓	↓
	Firmicutes	Ruminococcaceae	Ruminococcus 1 a	3.6875e-05	↓	↓
	Firmicutes	Ruminococcaceae	Ruminococcus 1 b	0.018739	↓
	Firmicutes	Ruminococcaceae	Subdoligranulum	0.0019223	↓	↓
	Firmicutes	Staphylococcaceae	Staphylococcus	0.0066171	↓	↓
	Firmicutes	vadinBB60 group	Clostridiales vadinBB60 group 1	7.528e-05	↓
	Firmicutes	vadinBB60 group	Clostridiales vadinBB60 group 3	0.00095795	↓
	Proteobacteria	Desulfovibrionaceae	Bilophila	0.00090893	↓
	Proteobacteria	Desulfovibrionaceae	Desulfovibrio 1	5.2018e-05	↑
	Proteobacteria	Desulfovibrionaceae	Desulfovibrio 3	0.00018603	↓
	Proteobacteria	Enterobacteriaceae	Enterobacteriaceae	0.029882	↓	↓
	Proteobacteria	Enterobacteriaceae	Escherichia-Shigella	6.1193e-05	↑
	Proteobacteria	Pseudomonadaceae	Pseudomonas aeruginosa	0.00018813	↓	↓
	Proteobacteria	Rickettsiales	Rickettsiales 2	0.0057687	↑
	Proteobacteria	Sutterellaceae	Parasutterella	2.9559e-05	↑
	Saccharibacteria	unknown	Candidatus Saccharimonas	1.4676e-05	↓
	Tenericutes	Anaeroplasmataceae	Anaeroplasma 1	0.00041841	↓
	Tenericutes	Mollicutes	Mollicutes RF9 a	1.9035e-05	↓	↓
	Tenericutes	Mollicutes	Mollicutes RF9 b	0.00020182	↓	↓
	Tenericutes	Mollicutes	Mollicutes RF9 c	6.3538e-05	↓	↓
	Verrucomicrobia	Verrucomicrobiaceae	Akkermansia	4.5814e-05	↑
