# Supplementary material for: Acute and long-term effects of antibiotics commonly used in laboratory animal medicine on the fecal microbiota
Source: Vet Res. 2020 Sep 14;51:116. doi: 10.1186/s13567-020-00839-0 (PMC7489021; doi:10.1186/s13567-020-00839-0)
Supplement: Supplementary file 10 — Additional file 10. OTUs found to differ between baseline and later timepoints in C57BL/6J mice following exposure to TMS PO. Phylum, family, and best taxonomic resolution (Taxonomy) are provided, along with the FDR-adjusted p value, and the relative abundance of that taxa relative to baseline immediately post-treatment (post) and four weeks post-treatment (4w). [file 13567_2020_839_MOESM10_ESM.xlsx]

## Sheet: Sheet1
	Supplementary Table 5. OTUs found to differ between baseline and later timepoints in C57BL/6J mice following exposure to TMS PO. Phylum, family, and best taxonomic resolution (Taxonomy) are provided, along with the FDR-adjusted p value, and the relative abundance of that taxa relative to baseline immediately post-treatment (post) and four weeks post-treatment (4w).
	Phylum	Family	Taxonomy	adj'd p	Post	4w
	Actinobacteria	Coriobacteriaceae	Coriobacteriaceae 1	0.025061		↑
	Bacteroidetes	Bacteroidaceae	Bacteroides 2	0.034265		↓
	Bacteroidetes	Muribaculaceae	Muribaculaceae 1	0.027533		↓
	Bacteroidetes	Prevotellaceae	Alloprevotella	0.033091		↑
	Bacteroidetes	Prevotellaceae	Prevotella 9a	1.8633e-05		↑
	Bacteroidetes	Prevotellaceae	Prevotella 9b	0.015847		↑
	Bacteroidetes	Prevotellaceae	Prevotellaceae UCG-003	0.015847		↑
	Bacteroidetes	Rikenellaceae	Rikenellaceae RC9 gut group 2	0.022984		↑
	Firmicutes	Clostridiaceae	Clostridium sensu stricto 1	0.00012173	↓
	Firmicutes	Erysipelotrichaceae	Erysipelotrichaceae 2	0.00022658		↑
	Firmicutes	Family XIII	Eubacterium nodatum group 2	0.015847	↑	↑
	Firmicutes	Lachnospiraceae	Eubacterium oxidoreducens group	0.00046024		↑
	Firmicutes	Lachnospiraceae	Lachnospiraceae 1	0.025635	↓
	Firmicutes	Lachnospiraceae	Lachnospiraceae UCG-004	0.0082107	↓
	Firmicutes	Lactobacillaceae	Lactobacillus 1	0.00018361		↑
	Firmicutes	Ruminococcaceae	Faecalibacterium	0.00050526		↑
	Firmicutes	Ruminococcaceae	Ruminiclostridium a	0.030491	↓
	Firmicutes	Ruminococcaceae	Ruminococcaceae 1	0.027533	↓
	Firmicutes	Ruminococcaceae	Ruminococcaceae UCG-002	0.033091		↑
	Firmicutes	Ruminococcaceae	Subdoligranulum	0.015847		↑
	Firmicutes	vadinBB60 group	Clostridiales vadinBB60 group 3	0.0027495	↓
	Firmicutes	Veillonellaceae	Dialister	0.033091		↑
	Proteobacteria	Campylobacteriaceae	Helicobacter	0.0019669		↑
	Tenericutes	Anaeroplasmataceae	Anaeroplasma 1	0.025635	↓
	Verrucomicrobia	Verrucomicrobiaceae	Akkermansia	0.0027495		↓
