# Supplementary material for: Acute and long-term effects of antibiotics commonly used in laboratory animal medicine on the fecal microbiota
Source: Vet Res. 2020 Sep 14;51:116. doi: 10.1186/s13567-020-00839-0 (PMC7489021; doi:10.1186/s13567-020-00839-0)
Supplement: Supplementary file 11 — Additional file 11. OTUs found to differ between baseline and later timepoints in C57BL/6J mice following exposure to enrofloxacin PO. Phylum, family, and best taxonomic resolution (Taxonomy) are provided, along with the FDR-adjusted p value, and the relative abundance of that taxa relative to baseline immediately post-treatment (post) and four weeks post-treatment (4w). [file 13567_2020_839_MOESM11_ESM.xlsx]

## Sheet: Sheet1
	Supplementary Table 6. OTUs found to differ between baseline and later timepoints in C57BL/6J mice following exposure to enrofloxacin PO. Phylum, family, and best taxonomic resolution (Taxonomy) are provided, along with the FDR-adjusted p value, and the relative abundance of that taxa relative to baseline immediately post-treatment (post) and four weeks post-treatment (4w).
	Phylum	Family	Taxonomy	adj'd p	Post	4w
	Actinobacteria	Coriobacteriaceae	Parvibacter	0.028165	↓
	Bacteroidetes	Prevotellaceae	Prevotella 9a	0.0026319		↑
	Firmicutes	Clostridiaceae	Clostridium sensu stricto 1	0.0014696	↓
	Firmicutes	Enterococcaceae	Enterococcus 2	1.9931e-05	↑
	Firmicutes	Erysipelotrichaceae	Allobaculum	0.034063	↓
	Firmicutes	Erysipelotrichaceae	Erysipelatoclostridium 2	0.010654	↓	↓
	Firmicutes	Erysipelotrichaceae	Erysipelotrichaceae 1	0.00018026	↓	↓
	Firmicutes	Erysipelotrichaceae	Turicibacter	5.3487e-05	↓
	Firmicutes	Family XIII	Eubacterium brachy group	0.0027094	↓	↓
	Firmicutes	Family XIII	Family XIII AD3011 group 1	5.7984e-06	↓	↓
	Firmicutes	Family XIII	Family XIII AD3011 group 2	3.6153e-06	↓	↓
	Firmicutes	Lachnospiraceae	Eubacterium ventriosum group	0.045267	↓
	Firmicutes	Lachnospiraceae	Lachnospiraceae 3	0.016306	↓
	Firmicutes	Lachnospiraceae	Lachnospiraceae UCG-004	0.023049	↓	↓
	Firmicutes	Lachnospiraceae	Roseburia 1	0.0061123	↓	↓
	Firmicutes	Lachnospiraceae	Tyzzerella 3	3.6153e-06	↓	↓
	Firmicutes	Lactobacillaceae	Lactobacillus 1	0.00063629	↑	↑
	Firmicutes	Ruminococcaceae	Anaerotruncus 2	0.034149	↓
	Firmicutes	Ruminococcaceae	Eubacterium coprostanoligenes group 2	0.012282	↑
	Firmicutes	Ruminococcaceae	Ruminiclostridium 6 b	0.0065042	↑	↑
	Firmicutes	Ruminococcaceae	Ruminococcaceae NK4A214 group 1	0.010654	↑
	Firmicutes	Ruminococcaceae	Ruminococcaceae UCG-005 a	1.5972e-05	↓	↓
	Firmicutes	Ruminococcaceae	Ruminococcaceae UCG-013 b	0.0035166	↓
	Firmicutes	Ruminococcaceae	Ruminococcaceae UCG-014 c	0.034063	↓
	Firmicutes	Ruminococcaceae	Tyzzerella 1	0.00075816	↓	↓
	Firmicutes	vadinBB60 group	Clostridiales vadinBB60 group 1	3.6153e-06	↓	↓
	Firmicutes	vadinBB60 group	Clostridiales vadinBB60 group 3	2.8239e-05	↓
	Tenericutes	Anaeroplasmataceae	Anaeroplasma 1	0.00018026	↓
	Tenericutes	Mollicutes	Mollicutes RF9 a	6.7835e-06	↓	↓
	Tenericutes	Mollicutes	Mollicutes RF9 b	6.7835e-06	↓	↓
	Verrucomicrobia	Verrucomicrobiaceae	Akkermansia	0.012442	↑
