# Supplementary material for: Acute and long-term effects of antibiotics commonly used in laboratory animal medicine on the fecal microbiota
Source: Vet Res. 2020 Sep 14;51:116. doi: 10.1186/s13567-020-00839-0 (PMC7489021; doi:10.1186/s13567-020-00839-0)
Supplement: Supplementary file 12 — Additional file 12. OTUs found to differ between baseline and later timepoints in C57BL/6J mice following exposure to enrofloxacin IP. Phylum, family, and best taxonomic resolution (Taxonomy) are provided, along with the FDR-adjusted p value, and the relative abundance of that taxa relative to baseline immediately post-treatment (post) and four weeks post-treatment (4w). [file 13567_2020_839_MOESM12_ESM.xlsx]

## Sheet: Sheet1
	Supplementary Table 7. OTUs found to differ between baseline and later timepoints in C57BL/6J mice following exposure to enrofloxacin IP. Phylum, family, and best taxonomic resolution (Taxonomy) are provided, along with the FDR-adjusted p value, and the relative abundance of that taxa relative to baseline immediately post-treatment (post) and four weeks post-treatment (4w).
	Phylum	Family	Taxonomy	adj'd p	Post	4w
	Actinobacteria	Coriobacteriaceae	Enterorhabdus	0.011417		↓
	Actinobacteria	Coriobacteriaceae	Parvibacter	0.00059756	↓
	Bacteroidetes	Bacteroidaceae	Bacteroides 2	0.02424		↓
	Bacteroidetes	Prevotellaceae	Alloprevotella	0.036899		↑
	Bacteroidetes	Prevotellaceae	Prevotella 9a	1.5511e-05		↑
	Bacteroidetes	Prevotellaceae	Prevotella 9b	0.00033694		↑
	Firmicutes	Christensenellaceae	Christensenellaceae R-7 group.1	0.012488		↑
	Firmicutes	Clostridiaceae	Clostridium sensu stricto 1	0.00018177	↓
	Firmicutes	Defluviitaleaceae	Defluviitaleaceae UCG-011 a	0.00033694	↓
	Firmicutes	Enterococcaceae	Enterococcus 2	0.00024787	↑
	Firmicutes	Erysipelotrichaceae	Allobaculum	0.00027465	↓
	Firmicutes	Erysipelotrichaceae	Erysipelotrichaceae 1	0.00032425	↓
	Firmicutes	Erysipelotrichaceae	Erysipelotrichaceae 3	0.00027465	↓
	Firmicutes	Erysipelotrichaceae	Turicibacter	0.0017108	↓
	Firmicutes	Family XIII	Eubacterium brachy group	0.032133		↓
	Firmicutes	Family XIII	Family XIII AD3011 group 1	0.00019153	↓
	Firmicutes	Family XIII	Family XIII AD3011 group 2	0.0031569	↓
	Firmicutes	Lachnospiraceae	Anaerostipes 2 b	0.0086773		↓
	Firmicutes	Lachnospiraceae	Eubacterium ventriosum group	0.0011409	↓	↑
	Firmicutes	Lachnospiraceae	Eubacterium xylanophilum group 1	0.011142		↓
	Firmicutes	Lachnospiraceae	Lachnospiraceae NK4A136 group 1	0.0014642		↑
	Firmicutes	Lachnospiraceae	Lachnospiraceae UCG-006	0.00098523	↑	↓
	Firmicutes	Lachnospiraceae	Tyzzerella 3	0.032133		↑
	Firmicutes	Lactobacillaceae	Lactobacillus 2	0.00046246	↓
	Firmicutes	Ruminococcaceae	Butyricicoccus 1	0.031436	↓
	Firmicutes	Ruminococcaceae	Eubacterium coprostanoligenes group 2	0.030561	↑	↑
	Firmicutes	Ruminococcaceae	Faecalibacterium	0.036899		↑
	Firmicutes	Ruminococcaceae	Ruminiclostridium 5 a	0.036899	↓
	Firmicutes	Ruminococcaceae	Ruminococcaceae UCG-002	0.00098523		↑
	Firmicutes	Ruminococcaceae	Ruminococcaceae UCG-005 a	0.00056317	↓
	Firmicutes	Ruminococcaceae	Ruminococcaceae UCG-014 a	0.032133	↓
	Firmicutes	Ruminococcaceae	Subdoligranulum	0.036899		↑
	Firmicutes	vadinBB60 group	Clostridiales vadinBB60 group 1	0.00083775	↓	↓
	Firmicutes	vadinBB60 group	Clostridiales vadinBB60 group 3	0.00083775	↓
	Proteobacteria	Campylobacteriaceae	Helicobacter	0.012488		↑
	Proteobacteria	Enterobacteriaceae	Enterobacteriaceae	0.0017108	↓	↓
	Tenericutes	Anaeroplasmataceae	Anaeroplasma 1	0.00019153	↓
	Tenericutes	Mollicutes	Mollicutes RF9 a	0.00016029	↓
	Tenericutes	Mollicutes	Mollicutes RF9 b	0.00098523	↓
	Verrucomicrobia	Verrucomicrobiaceae	Akkermansia	0.00046246	↑	↓
