# Supplementary material for: Acute and long-term effects of antibiotics commonly used in laboratory animal medicine on the fecal microbiota
Source: Vet Res. 2020 Sep 14;51:116. doi: 10.1186/s13567-020-00839-0 (PMC7489021; doi:10.1186/s13567-020-00839-0)
Supplement: Supplementary file 13 — Additional file 13. OTUs found to differ between baseline and later timepoints in C57BL/6J mice following exposure to topical TAB. Phylum, family, and best taxonomic resolution (Taxonomy) are provided, along with the FDR-adjusted p value, and the relative abundance of that taxa relative to baseline immediately post-treatment (post) and four weeks post-treatment (4w). [file 13567_2020_839_MOESM13_ESM.xlsx]

## Sheet: Sheet1
	Supplementary Table 8. OTUs found to differ between baseline and later timepoints in C57BL/6J mice following exposure to topical TAB. Phylum, family, and best taxonomic resolution (Taxonomy) are provided, along with the FDR-adjusted p value, and the relative abundance of that taxa relative to baseline immediately post-treatment (post) and four weeks post-treatment (4w).
	Phylum	Family	Taxonomy	adj'd p	Post	4w
	Actinobacteria	Coriobacteriaceae	Coriobacteriaceae 1	0.00039143	↓	↓
	Actinobacteria	Coriobacteriaceae	Enterorhabdus	0.0036011	↓
	Actinobacteria	Coriobacteriaceae	Parvibacter	0.023052	↓
	Actinobacteria	Propionibacteriaceae	Acidithiobacillus thiooxidans	0.018874	↑
	Bacteroidetes	Muribaculaceae	Muribaculaceae 1	0.018869		↑
	Bacteroidetes	Muribaculaceae	Muribaculaceae 2	0.049725		↑
	Bacteroidetes	Muribaculaceae	Muribaculaceae 4	0.015986	↓	↓
	Bacteroidetes	Rikenellaceae	Alistipes 2	0.022835		↑
	Firmicutes	Bacillaceae	Geobacillus	0.015995	↑
	Firmicutes	Enterococcaceae	Enterococcus 2	0.00019087	↑
	Firmicutes	Erysipelotrichaceae	Erysipelatoclostridium 2	0.0005604	↑
	Firmicutes	Erysipelotrichaceae	Erysipelotrichaceae 2	0.035415	↓
	Firmicutes	Family XIII	Eubacterium brachy group	0.00049086	↓	↓
	Firmicutes	Family XIII	Family XIII AD3011 group 1	0.00015562	↓	↓
	Firmicutes	Family XIII	Family XIII AD3011 group 2	0.0050623	↓	↓
	Firmicutes	Lachnospiraceae	Acetatifactor	5.1129e-05	↓	↓
	Firmicutes	Lachnospiraceae	Acetitomaculum	0.0072974	↓	↓
	Firmicutes	Lachnospiraceae	Blautia 1	0.0005604	↓
	Firmicutes	Lachnospiraceae	Coprococcus 1 a	5.0799e-05	↓	↓
	Firmicutes	Lachnospiraceae	Coprococcus 1 b	0.00049086	↓	↓
	Firmicutes	Lachnospiraceae	Eubacterium ventriosum group	3.9346e-05	↓	↓
	Firmicutes	Lachnospiraceae	Eubacterium xylanophilum group 1	0.049725	↓	↓
	Firmicutes	Lachnospiraceae	Eubacterium xylanophilum group 2	0.0011665	↓
	Firmicutes	Lachnospiraceae	Hungatella	0.0063746	↓	↓
	Firmicutes	Lachnospiraceae	Lachnoclostridium 2	0.00022823	↓
	Firmicutes	Lachnospiraceae	Lachnospiraceae 1	5.0799e-05	↓	↓
	Firmicutes	Lachnospiraceae	Lachnospiraceae 3	0.00039846	↓	↓
	Firmicutes	Lachnospiraceae	Lachnospiraceae 5	0.0045545	↓
	Firmicutes	Lachnospiraceae	Lachnospiraceae FCS020 group	0.0048563	↓	↓
	Firmicutes	Lachnospiraceae	Lachnospiraceae NK4A136 group 1	0.00031552	↓	↓
	Firmicutes	Lachnospiraceae	Lachnospiraceae NK4A136 group 4	0.00045407	↓
	Firmicutes	Lachnospiraceae	Lachnospiraceae NK4A136 group 5	0.0005604	↓	↑
	Firmicutes	Lachnospiraceae	Lachnospiraceae UCG-001 b	0.00022823	↓
	Firmicutes	Lachnospiraceae	Lachnospiraceae UCG-004	0.0013357	↓
	Firmicutes	Lachnospiraceae	Lachnospiraceae UCG-006	0.00052525	↓
	Firmicutes	Lachnospiraceae	Lachnospiraceae UCG-008	0.00049086	↓
	Firmicutes	Lachnospiraceae	Lachnospiraceae UCG-010	0.049725	↓	↓
	Firmicutes	Lachnospiraceae	Marvinbryantia	3.9346e-05	↓	↓
	Firmicutes	Lachnospiraceae	Moryella	0.023499		↑
	Firmicutes	Lachnospiraceae	Roseburia 1	0.0027476	↓	↓
	Firmicutes	Lachnospiraceae	Roseburia 3	0.00084188	↓
	Firmicutes	Lachnospiraceae	Tyzzerella 1	0.00015562	↓	↓
	Firmicutes	Lachnospiraceae	Tyzzerella 3	0.00097518	↓	↓
	Firmicutes	Lactobacillaceae	Lactobacillales 2	3.9346e-05	↑
	Firmicutes	Lactobacillaceae	Lactobacillales PeH08	0.00022823	↑
	Firmicutes	Lactobacillaceae	Lactobacillus 1	0.033377	↓	↓
	Firmicutes	Peptococcaceae	Peptococcaceae 2	0.00039143	↓
	Firmicutes	Ruminococcaceae	Anaerotruncus 1	0.00039143	↓	↓
	Firmicutes	Ruminococcaceae	Anaerotruncus 2	0.0005604	↓
	Firmicutes	Ruminococcaceae	Butyricicoccus 1	0.0014905		↑
	Firmicutes	Ruminococcaceae	Butyricicoccus 2	0.0024304	↓
	Firmicutes	Ruminococcaceae	Eubacterium coprostanoligenes group 1	0.00078712	↓	↓
	Firmicutes	Ruminococcaceae	Eubacterium coprostanoligenes group 2	0.0014941	↓	↓
	Firmicutes	Ruminococcaceae	Intestinimonas 1	0.0022178	↓	↓
	Firmicutes	Ruminococcaceae	Intestinimonas 2	0.00040854	↓
	Firmicutes	Ruminococcaceae	Oscillibacter	0.00015562	↓	↓
	Firmicutes	Ruminococcaceae	Ruminiclostridium 5 b	0.0068835	↓
	Firmicutes	Ruminococcaceae	Ruminiclostridium 6 b	0.0005604	↓	↓
	Firmicutes	Ruminococcaceae	Ruminiclostridium 9	0.00039832	↓
	Firmicutes	Ruminococcaceae	Ruminiclostridium a	4.6671e-05	↓	↓
	Firmicutes	Ruminococcaceae	Ruminiclostridium b	0.0005604	↓
	Firmicutes	Ruminococcaceae	Ruminococcaceae 1	0.0063746	↓
	Firmicutes	Ruminococcaceae	Ruminococcaceae 3	0.0044946	↓
	Firmicutes	Ruminococcaceae	Ruminococcaceae 4	0.0005604	↓
	Firmicutes	Ruminococcaceae	Ruminococcaceae NK4A214 group 1	0.00045407	↓	↓
	Firmicutes	Ruminococcaceae	Ruminococcaceae UCG-003	0.00035988	↓	↓
	Firmicutes	Ruminococcaceae	Ruminococcaceae UCG-005 a	0.012747	↓	↓
	Firmicutes	Ruminococcaceae	Ruminococcaceae UCG-009	4.6671e-05	↓	↓
	Firmicutes	Ruminococcaceae	Ruminococcaceae UCG-010 d	0.0014683	↓	↓
	Firmicutes	Ruminococcaceae	Ruminococcaceae UCG-013 b	0.00051576	↓
	Firmicutes	Ruminococcaceae	Ruminococcaceae UCG-014 a	0.00015562	↓	↓
	Firmicutes	Ruminococcaceae	Ruminococcaceae UCG-014 b	0.00052525	↓	↓
	Firmicutes	Ruminococcaceae	Ruminococcaceae UCG-014 c	0.00015562	↓	↓
	Firmicutes	Ruminococcaceae	Ruminococcaceae UCG-014 d	0.0067636	↓	↓
	Firmicutes	Ruminococcaceae	Ruminococcaceae UCG-014 e	0.00078712	↓	↓
	Firmicutes	Ruminococcaceae	Ruminococcus 1 b	0.00035988	↓
	Firmicutes	vadinBB60 group	Clostridiales vadinBB60 group 1	3.9346e-05	↓	↓
	Firmicutes	vadinBB60 group	Clostridiales vadinBB60 group 3	0.00039846	↓	↓
	Proteobacteria	Desulfovibrionaceae	Desulfovibrio 3	0.010337		↑
	Tenericutes	Anaeroplasmataceae	Anaeroplasma 1	0.00045407	↓
	Tenericutes	Mollicutes	Mollicutes RF9 a	0.00039846	↓	↓
	Tenericutes	Mollicutes	Mollicutes RF9 b	0.0041778	↓	↓
	Verrucomicrobia	Verrucomicrobiaceae	Akkermansia	0.0063746	↑	↑
