# Supplementary material for: Acute and long-term effects of antibiotics commonly used in laboratory animal medicine on the fecal microbiota
Source: Vet Res. 2020 Sep 14;51:116. doi: 10.1186/s13567-020-00839-0 (PMC7489021; doi:10.1186/s13567-020-00839-0)
Supplement: Supplementary file 14 — Additional file 14. OTUs found to differ between baseline and later timepoints in untreated control C57BL/6J mice. Phylum, family, and best taxonomic resolution (Taxonomy) are provided, along with the FDR-adjusted p value, and the relative abundance of that taxa relative to baseline immediately post-treatment (post) and four weeks post-treatment (4w). [file 13567_2020_839_MOESM14_ESM.xlsx]

## Sheet: Sheet1
	Supplementary Table 9. OTUs found to differ between baseline and later timepoints in untreated control C57BL/6J mice. Phylum, family, and best taxonomic resolution (Taxonomy) are provided, along with the FDR-adjusted p value, and the relative abundance of that taxa relative to baseline immediately post-treatment (post) and four weeks post-treatment (4w).
	Phylum	Family	Taxonomy	adj'd p	Post	4w
	Actinobacteria	Coriobacteriaceae	Coriobacteriaceae 1	0.00115		↑
	Actinobacteria	Coriobacteriaceae	Enterorhabdus	0.023062		↓
	Actinobacteria	Coriobacteriaceae	Parvibacter	0.0017778		↓
	Bacteroidetes	Muribaculaceae	Muribaculaceae 1	0.00049981	↑
	Bacteroidetes	Muribaculaceae	Muribaculaceae 4	0.018128	↑
	Bacteroidetes	Prevotellaceae	Prevotella 9a	0.00019604		↑
	Bacteroidetes	Prevotellaceae	Prevotella 9b	0.00049981		↑
	Bacteroidetes	Rikenellaceae	Alistipes 2	0.0056764		↓
	Bacteroidetes	Rikenellaceae	Rikenellaceae RC9 gut group 2	0.0038499		↑
	Firmicutes	Christensenellaceae	Christensenellaceae 2	0.017948		↑
	Firmicutes	Christensenellaceae	Christensenellaceae R-7 group.1	0.016848		↑
	Firmicutes	Clostridiaceae	Clostridium sensu stricto 1	0.039758	↓	↓
	Firmicutes	Erysipelotrichaceae	Erysipelatoclostridium 2	0.0086698	↓
	Firmicutes	Erysipelotrichaceae	Turicibacter	0.0048119	↓
	Firmicutes	Eubacteriaceae	Anaerovorax	0.010395		↑
	Firmicutes	Family XIII	Family XIII AD3011 group 1	0.0051206	↑
	Firmicutes	Family XIII	Family XIII AD3011 group 2	0.0017778	↓
	Firmicutes	Lachnospiraceae	Lachnoclostridium 2	0.031882	↓	↓
	Firmicutes	Lachnospiraceae	Lachnospiraceae 1	0.0029579	↓
	Firmicutes	Lachnospiraceae	Lachnospiraceae 3	0.0077043		↑
	Firmicutes	Lachnospiraceae	Lachnospiraceae UCG-001 a	0.0056764		↑
	Firmicutes	Lachnospiraceae	Lachnospiraceae UCG-004	0.006805	↑
	Firmicutes	Lachnospiraceae	Tyzzerella 2	0.0044149	↓
	Firmicutes	Lactobacillaceae	Lactobacillus 1	0.0013073	↑
	Firmicutes	Ruminococcaceae	Faecalibacterium	0.047492		↑
	Firmicutes	Ruminococcaceae	Intestinimonas 2	0.0035091	↓
	Firmicutes	Ruminococcaceae	Oscillibacter	0.0017778	↓
	Firmicutes	Ruminococcaceae	Ruminiclostridium 9	0.0050299		↑
	Firmicutes	Ruminococcaceae	Ruminiclostridium a	0.0089336	↓
	Firmicutes	Ruminococcaceae	Ruminiclostridium b	0.004659		↓
	Firmicutes	Ruminococcaceae	Ruminococcaceae 1	0.00115	↓
	Firmicutes	Ruminococcaceae	Ruminococcaceae 4	0.0032743		↑
	Firmicutes	Ruminococcaceae	Ruminococcaceae NK4A214 group 2	0.016848		↑
	Firmicutes	Ruminococcaceae	Ruminococcaceae UCG-002	0.0063331		↑
	Firmicutes	Ruminococcaceae	Ruminococcaceae UCG-003	0.0089336	↓	↓
	Firmicutes	Ruminococcaceae	Ruminococcaceae UCG-009	0.00115	↓
	Firmicutes	Ruminococcaceae	Ruminococcaceae UCG-013 b	0.018463	↑	↑
	Firmicutes	Ruminococcaceae	Ruminococcus 1 a	0.047492	↑
	Firmicutes	Ruminococcaceae	Ruminococcus 1 b	0.020077		↑
	Firmicutes	Ruminococcaceae	Subdoligranulum	0.016848		↑
	Firmicutes	vadinBB60 group	Clostridiales vadinBB60 group 1	0.00049981	↓
	Firmicutes	vadinBB60 group	Clostridiales vadinBB60 group 3	0.0012296	↓
	Firmicutes	Veillonellaceae	Dialister	0.016848		↑
	Proteobacteria	Campylobacteriaceae	Helicobacter	0.016848		↑
	Tenericutes	Anaeroplasmataceae	Anaeroplasma 1	0.0017778	↓
	Tenericutes	Mollicutes	Mollicutes RF9 a	0.0051218	↑	↑
	Verrucomicrobia	Verrucomicrobiaceae	Akkermansia	0.00016097	↑	↓
